# Supplementary material for: New Evolutionary Insights into RpoA: A Novel Quorum Sensing Reprograming Factor in Pseudomonas aeruginosa
Source: Mol Biol Evol. 2023 Sep 14;40(10):msad203. doi: 10.1093/molbev/msad203 (PMC10566545; doi:10.1093/molbev/msad203)
Supplement: msad203_Supplementary_Data [file msad203_supplementary_data.zip]

Archive with 8 entries (8 files):
- Table S7.xlsx
- Supplementary information.docx
- Table S1.xlsx
- Table S2.xlsx
- Table S3.xlsx
- Table S4.xlsx
- Table S5.xlsx
- Table S6.xlsx
