# Supplementary material for: New Evolutionary Insights into RpoA: A Novel Quorum Sensing Reprograming Factor in Pseudomonas aeruginosa
Source: Mol Biol Evol. 2023 Sep 14;40(10):msad203. doi: 10.1093/molbev/msad203 (PMC10566545; doi:10.1093/molbev/msad203)
Supplement: msad203_Supplementary_Data [file msad203_supplementary_data.zip › Table S7.xlsx]

## Sheet: Table S5
Supplementary Table S7. Strains and plasmids used in this study
Bacterial strain	Description	Reference or source
P. aeruginosa
PAO1-WT	Wild-type PAO1	Ref (1)
PAO1-LasR-null	PAO1 containing an unmarked, in-frame LasR deletion	Ref (2)
PAO1-LasR-MexT	PAO1 LasR-null mutant with MexT deletion	This study
PAO1-LasR-RpoA*	PAO1 LasR-null mutant with rpoA point mutation (T262->A)	This study
PAO1-LasR-null+ctrl	PAO1-LasR-null mutant containing a plasmid PJN105, Gmr	This study
PAO1-LasR-RpoA*+ctrl	PAO1-LasR-RpoA* mutant containing a plasmid PJN105, Gmr	This study
PAO1-LasR-RpoA*+RpoA	PAO1-LasR-RpoA* mutant containing PJN105-rpoA, Gmr	This study
LasR-MexT(Gm）	PAO1-LasR-MexT mutant labelled with a pUC18T-miniTn7T , Gmr	This study
LasR-RpoA*(Gm）	PAO1-LasR-RpoA* mutant labelled with a pUC18T-miniTn7T, Gmr	This study
PAO1-LasR-RpoA*-PqsA	PAO1-LasR-RpoA* mutant with PqsA deletion	This study
PAO1-LasR+MexT	PAO1 LasR null mutant integrated with a pUC18T-miniTn7T-mexT, Gmr	This study
PAO1-LasR+MexT+RpoA	PAO1 LasR null mutant integrated with a pUC18T-miniTn7T-mexT-rpoA, Gmr	This study
LasR-1	Evolved protease-positive clone	This study
LasR-2	Evolved protease-positive clone	This study
LasR-3	Evolved protease-positive clone	This study
LasR-4	Evolved protease-positive clone	This study
E. coli
DH5α	supE44 lacU169( 80lacZ M15) hsdR17 recA1 endA1 gyrA96 thi-1 relA1 pir	Laboratory collection
Plasmids and constructs
pEXG2	Allelic exchange vector with pBR origin, gentamicin reistance, sacB,Gmr	Ref (3)
PRK2013	Helper plasmid; ColE1 replicon,Mob+ Tra+ Kmr	Ref (4)
pUC18T-miniTn7T	Broad host-range vectors used for integration of single-copy genes into bacterial chromosomes at a neutral site,Gmr	Ref (5)
pUC18T-miniTn7T-mexT	The mexT sequence was inserted into the pUC18T -miniTn7 plasmid, Gmr	This study
pUC18T-miniTn7T-mexT-rpoA	The mexT and rpoA sequence was inserted into the pUC18T -miniTn7 plasmid, Gmr	This study
pTNS2	Helper plasmid, Gmr	Ref (6)
pFLP2	Source of FLP recombinase, sacB, oriT, rep, Apr	Ref (5)
pPROBE-GT	Broad-host-range pVS1/p15a GFP reporter, Gmr	Ref (7)
pGEX2-rpoA	pGEX2 construct containing flanking rpoA point mutation sequences , Gmr	This study
pGEX2-pqsA	pGEX2 construct containing flanking pqsA sequences , Gmr	This study
PrhlA-GFP	pPROBE-GT vector containing rhlA promoter fragment, Gmr	Ref (8)
PpqsA-GFP	pPROBE-GT vector containing pqsA promoter fragment, Gmr	This study
pECP61.5	Contains an PrhlA-LacZ translation fusion and an IPTG-inducible RhlR , Apr	Ref (9)
PmexE-GFP	pPROBE-GT vector containing mexE promoter fragment, Gmr	This study
PJN105	araC-pBAD cloned in pBBR1MCS-5, Gmr	Ref (10)
PJN105-rpoA	PJN105 vector contains rpoA gene, Gmr	This study
Resistant to gentamicin (Gmr), ampicillin (Apr) or kanamycin (Kmr)
1. Stover, C.K., Pham, X.Q., Erwin, A., Mizoguchi, S., Warrener, P., Hickey, M., Brinkman, F., Hufnagle, W., Kowalik, D., and Lagrou, M. (2000). Complete genome sequence of Pseudomonas aeruginosa PAO1, an opportunistic pathogen. Nature 406, 959-964.
2. Wang, M., Schaefer, A.L., Dandekar, A.A., and Greenberg, E.P. (2015). Quorum sensing and policing of Pseudomonas aeruginosa social cheaters. Proceedings of the National Academy of Sciences 112, 2187-2191.
3. Rietsch, A., Vallet-Gely, I., Dove, S.L., and Mekalanos, J.J. (2005). ExsE, a secreted regulator of type III secretion genes in Pseudomonas aeruginosa. Proceedings of the National Academy of Sciences 102, 8006-8011.
4. Figurski, D.H., and Helinski, D.R. (1979). Replication of an origin-containing derivative of plasmid RK2 dependent on a plasmid function provided in trans. Proceedings of the National Academy of Sciences 76, 1648-1652.
5. Choi, K.-H., and Schweizer, H.P. (2006). mini-Tn7 insertion in bacteria with single attTn7 sites: example Pseudomonas aeruginosa. Nature protocols 1, 153.
6. Choi, K.-H., Gaynor, J.B., White, K.G., Lopez, C., Bosio, C.M., Karkhoff-Schweizer, R.R., and Schweizer, H.P. (2005). A Tn 7-based broad-range bacterial cloning and expression system. Nature methods 2, 443-448.
7. Miller, W.G., Leveau, J.H., and Lindow, S.E. (2000). Improved gfp and inaZ broad-host-range promoter-probe vectors. Molecular Plant-Microbe Interactions 13, 1243-1250.
8. Feltner, J.B., Wolter, D.J., Pope, C.E., Groleau, M.-C., Smalley, N.E., Greenberg, E.P., Mayer-Hamblett, N., Burns, J., Déziel, E., and Hoffman, L.R. (2016). LasR variant cystic fibrosis isolates reveal an adaptable quorum-sensing hierarchy in Pseudomonas aeruginosa. MBio 7, e01513-01516.
9. Pearson, J.P., Pesci, E.C., and Iglewski, B.H. (1997). Roles of Pseudomonas aeruginosa las and rhl quorum-sensing systems in control of elastase and rhamnolipid biosynthesis genes. Journal of bacteriology 179, 5756-5767.
10. Lee, J.H., Lequette, Y., and Greenberg, E.P. (2006). Activity of purified QscR, a Pseudomonas aeruginosa orphan quorum-sensing transcription factor. Mol Microbiol 59, 602-609.
