# Supplementary material for: New Evolutionary Insights into RpoA: A Novel Quorum Sensing Reprograming Factor in Pseudomonas aeruginosa
Source: Mol Biol Evol. 2023 Sep 14;40(10):msad203. doi: 10.1093/molbev/msad203 (PMC10566545; doi:10.1093/molbev/msad203)
Supplement: msad203_Supplementary_Data [file msad203_supplementary_data.zip › Table S1.xlsx]

## Sheet: Table S1
Table S1. lasR and mexT mutations in isolates from chronically infected CF patients.
Gene	Nnucleotide position	Type of mutation	Patient No.	Isolate No.
lasR	97	11-bp insertion	20	17.5
	179	nonsynonymous	3	7.3
	181	nonsynonymous	12	21.1B
	194	nonsynonymous	17	17.7, 22.2
	254	nonsynonymous	30	18.5
	292	nonsynonymous	10	15.4A, 15.4B
	316	nonsynonymous	28	14.8, 17.9
	341	nonsynonymous	21	15.2
	344	nonsynonymous	8	13.3A
	350	nonsynonymous	23	14
	355	2-bp insertion	13	19.6A, 19.6B
	362	nonsynonymous	7	22.2
	455	1-bp insertion	6	9.6B
	467	nonsynonymous	30	18.5
	532	nonsynonymous	21	19.5
	538	nonsynonymous	15	12.8A, 12.8B
	561	nonsynonymous	27	6.4
	578	nonsynonymous	9	19.7A, 19.7B
	608	nonsynonymous	24	22.5
	665	nonsynonymous	22	20
	678	IS insertion	20	9.9
	691	nonsynonymous	26	8.6
mexT	468	nonsynonymous	17	22.2
	659	nonsynonymous	13	19.6A, 19.6B
	893	nonsynonymous	27	9.1, 11.4
	977	nonsynonymous	7	15.4A
Sequencing data of lasR and mexT mutations in CF isolates from chronical infection patients were adapted from previous publication. Isolates simutaneously containing lasR and mexT mutations are highlighted in red. IS, insertion element.
Smith, E.E., Buckley, D.G., Wu, Z., Saenphimmachak, C., Hoffman, L.R., D’Argenio, D.A., Miller, S.I., Ramsey, B.W., Speert, D.P., and Moskowitz, S.M. (2006). Genetic adaptation by Pseudomonas aeruginosa to the airways of cystic fibrosis patients. PNAS 103, 8487-8492.
