# Supplementary material for: New Evolutionary Insights into RpoA: A Novel Quorum Sensing Reprograming Factor in Pseudomonas aeruginosa
Source: Mol Biol Evol. 2023 Sep 14;40(10):msad203. doi: 10.1093/molbev/msad203 (PMC10566545; doi:10.1093/molbev/msad203)
Supplement: msad203_Supplementary_Data [file msad203_supplementary_data.zip › Table S2.xlsx]

## Sheet: Table S2
Table S2. Read mapping statistics of whole-genome re-sequencing data.
Mutant	No. of total reads	No. of mapped reads	Percentage of mapped reads (%)	Genome coverage (%)	Reads coverage depth (Í)
QS revertant-1	18036615	18020366	99.91	100	431
QS revertant-2	18429114	18412649	99.91	100	440
QS revertant-3	20023961	20005768	99.91	100	478
Short reads were mapped to the reference genome of Pseudomonas aeruginosa PAO1 (NC_0022516.2).
