# Supplementary material for: New Evolutionary Insights into RpoA: A Novel Quorum Sensing Reprograming Factor in Pseudomonas aeruginosa
Source: Mol Biol Evol. 2023 Sep 14;40(10):msad203. doi: 10.1093/molbev/msad203 (PMC10566545; doi:10.1093/molbev/msad203)
Supplement: msad203_Supplementary_Data [file msad203_supplementary_data.zip › Table S3.xlsx]

## Sheet: Table S3
Table S3. Identification of mutations in protease-positive colonies derived from the recombinant LasR-null mutant with an extra copy of mexT.
Evolved colony	Nucleotide change	Amino acid change	Encoding	Targeted gene	Product
QS revertant-1	T4754641->C	T->A	CDS	rpoA	DNA-directed RNA polymerase alpha chain
QS revertant-2	C3670492->T	E->K	CDS	PA3277	probable short-chain dehydrogenase
	T4754641->C	T->A	CDS	rpoA	DNA-directed RNA polymerase alpha chain
QS revertant-3	T4754641->C	T->A	CDS	rpoA	DNA-directed RNA polymerase alpha chain
Whole-genome re-sequencing (WGS) was performed with the evolved protease-positive colonies in the LasR-null background containing dual-acting-mexT. Mutations were identified relative to the reference P. aeruginosa PAO1 genome (NC_002516.2). All identified mutations are shown.
