# Supplementary material for: New Evolutionary Insights into RpoA: A Novel Quorum Sensing Reprograming Factor in Pseudomonas aeruginosa
Source: Mol Biol Evol. 2023 Sep 14;40(10):msad203. doi: 10.1093/molbev/msad203 (PMC10566545; doi:10.1093/molbev/msad203)
Supplement: msad203_Supplementary_Data [file msad203_supplementary_data.zip › Table S4.xlsx]

## Sheet: Table S4
Table S4. Genes differentially expressed in the LasR-RpoA mutant compared to the LasR-null mutant.
LocusTag	Gene	Function	log2FoldChange	P value
PA2412	-	hypothetical protein	4.42591	2.62e-11
PA2411	-	thioesterase	4.32324	1.98e-28
PA4865	ureA	urease subunit gamma	2.89803	0.00233772
PA2386	pvdA	L-ornithine N5-oxygenase	2.87079	5.86e-40
PA2424	pvdL	peptide synthase	2.82013	1.92e-75
PA2413	pvdH	diaminobutyrate--2-oxoglutarate aminotransferase	2.58045	2.36e-25
PA2425	pvdG	pyoverdine biosynthesis protein PvdG	2.50622	1.41e-07
PA2427	-	hypothetical protein	2.16948	5.55e-07
PA2132	cupA5	chaperone CupA5	2.14034	0.0069904
PA1000	pqsE	thioesterase PqsE	2.04767	1.11e-18
PA4141	-	hypothetical protein	1.97576	1.23e-29
PA1001	phnA	anthranilate synthase component I	1.94994	1.13e-05
PA2399	pvdD	pyoverdine synthetase D	1.90844	2.29e-41
PA0999	pqsD	3-oxoacyl-ACP synthase	1.82012	2.89e-16
PA4867	ureB	urease subunit beta	1.81829	0.00503175
PA0997	pqsB	hypothetical protein	1.78847	0.00101859
PA0996	pqsA	anthranilate--CoA ligase	1.78794	7.47e-06
PA2385	pvdQ	acyl-homoserine lactone acylase PvdQ	1.7844	1.96e-13
PA2426	pvdS	extracytoplasmic-function sigma-70 factor	1.74469	8.57e-05
PA3449	-	hypothetical protein	1.72681	0.00774219
PA2393	-	dipeptidase	1.72535	8.32e-09
PA2395	pvdO	pyoverdine biosynthesis protein PvdO	1.67298	1.28e-06
PA1195	-	hypothetical protein	1.59827	3.63e-11
PA0998	pqsC	hypothetical protein	1.57163	3.42e-09
PA0072	-	hypothetical protein	1.50381	2.82e-05
PA2402	-	peptide synthase	1.50104	2.63e-32
PA0070	-	hypothetical protein	1.48313	3.83e-19
PA2400	pvdJ	pyoverdine biosynthesis protein PvdJ	1.48002	4.47e-25
PA2392	pvdP	pyoverdine biosynthesis protein PvdP	1.47446	6.21e-10
PA2129	cupA2	chaperone CupA2	1.46989	0.0008992
PA0083	-	hypothetical protein	1.43928	0.000130292
PA0227	-	CoA transferase subunit B	1.4036	2.03e-05
PA2391	opmQ	hypothetical protein	1.36677	2.32e-06
PA4147	acoR	transcriptional regulator AcoR	1.36422	1.43e-21
PA5153	-	amino acid ABC transporter substrate-binding protein	1.31416	6.33e-17
PA0887	acsA	acetyl-CoA synthetase	1.30763	1.51e-22
PA2128	cupA1	fimbrial subunit CupA1	1.27001	2.08e-11
PA4864	ureD	urease accessory protein	1.26298	0.00271152
PA2013	liuC	gamma-carboxygeranoyl-CoA hydratase	1.26287	5.92e-08
PA2729	-	hypothetical protein	1.25848	2.58e-05
PA0818	-	hypothetical protein	1.24995	0.0112636
PA0085	hcp1	protein secretion apparatus assembly protein	1.2378	2.29e-11
PA2001	atoB	acetyl-CoA acetyltransferase	1.23494	4.62e-17
PA0084	-	hypothetical protein	1.23124	1.3e-08
PA3205	-	hypothetical protein	1.21297	9.51e-12
PA3727	-	hypothetical protein	1.20287	0.0068019
PA0882	-	hypothetical protein	1.19573	0.00161906
PA4866	-	hypothetical protein	1.18407	0.0263759
PA0170	-	hypothetical protein	1.16766	0.0320362
PA1806	fabI	NADH-dependent enoyl-ACP reductase	1.16011	2.45e-06
PA4128	-	2,4-dihydroxyhept-2-ene-1,7-dioic acid aldolase	1.15129	0.00386366
PA1155	nrdB	ribonucleotide-diphosphate reductase subunit beta	1.14231	1.43e-12
PA0076	-	hypothetical protein	1.12372	0.0090837
PA2531	-	aminotransferase	1.1214	0.000868022
PA2389	pvdR	pyoverdine biosynthesis protein PvdR	1.12028	2.06e-05
PA2390	pvdT	pyoverdine biosynthesis protein PvdT	1.10899	2.37e-06
PA1123	-	hypothetical protein	1.10692	2.24e-11
PA0226	-	CoA transferase subunit A	1.1045	6.76e-05
PA1482	ccmH	cytochrome c-type biogenesis protein CcmH	1.10291	0.000340606
PA3775	-	hypothetical protein	1.09588	0.0113554
PA3790	oprC	copper transport outer membrane porin OprC	1.08694	3.7e-16
PA0881	-	hypothetical protein	1.07891	0.00875594
PA4908	-	ornithine cyclodeaminase	1.07603	1.87e-05
PA0416	chpD	transcriptional regulator	1.07528	0.00101306
PA2408	-	ABC transporter ATP-binding protein	1.07069	0.00360973
PA1978	-	glycerol metabolism activator	1.06682	0.00240982
PA2000	dhcB	dehydrocarnitine CoA transferase subunit B	1.06442	1.23e-08
PA0391	-	hypothetical protein	1.06203	1.77e-15
PA5155	-	amino acid ABC transporter permease	1.05895	0.015769
PA2410	-	hypothetical protein	1.05761	7.22e-05
PA0417	chpE	chemotactic transduction protein ChpE	1.05682	0.00625891
PA3038	-	porin	1.05499	5.44e-14
PA0028	-	hypothetical protein	1.05133	0.0104176
PA3476	rhlI	acyl-homoserine-lactone synthase	1.04178	0.000670647
PA5098	hutH	histidine ammonia-lyase	1.03967	1.66e-07
PA2394	pvdN	pyoverdine biosynthesis protein PvdN	1.03649	0.000521533
PA0087	-	hypothetical protein	1.03447	0.0477616
PA2328	-	hypothetical protein	1.03412	0.000897683
PA2003	bdhA	3-hydroxybutyrate dehydrogenase	1.03312	2.15e-12
PA0883	-	acyl-CoA lyase subunit beta	1.02908	0.0266049
PA1807	-	ABC transporter ATP-binding protein	1.02266	1.44e-05
PA0073	-	ABC transporter ATP-binding protein	1.01979	0.0208967
PA4224	pchG	pyochelin biosynthetic protein PchG	1.01936	4.72e-09
PA2553	-	acyl-CoA thiolase	1.01665	0.00725545
PA4714	-	hypothetical protein	1.00739	2.68e-09
PA0414	chpB	methylesterase	1.00592	1.55e-06
PA3824.1			-1.00146	3.69e-06
PA0776	-	hypothetical protein	-1.00248	0.00251439
PA1423	bdlA	biofilm dispersion protein	-1.00395	3.39e-12
PA2446	gcvH2	glycine cleavage system protein H	-1.01544	6e-08
PA1494	-	hypothetical protein	-1.01636	1.4e-08
PA0905.1			-1.02271	2.52e-13
PA0057	-	hypothetical protein	-1.03318	0.0360434
PA4506	-	peptide ABC transporter ATP-binding protein	-1.03619	3.38e-09
PA5367	pstA	phosphate ABC transporter permease	-1.03755	8.2e-08
PA0731	-	hypothetical protein	-1.05956	9.88e-09
PA2845	-	hypothetical protein	-1.0605	0.00059831
PA1332	-	hypothetical protein	-1.0705	2.78e-12
PA2711	-	spermidine/putrescine-binding protein	-1.08269	2.47e-05
PA4300	tadC	type II secretion system protein TadC	-1.08766	0.000566335
PA4354	-	hypothetical protein	-1.08894	1.52e-05
PA3720	-	hypothetical protein	-1.08911	4.33e-06
PA2937	-	hypothetical protein	-1.09223	1.29e-13
PA1136	-	transcriptional regulator	-1.10012	8.91e-10
PA3584	glpD	glycerol-3-phosphate dehydrogenase	-1.11149	0.000970163
PA1342	-	ABC transporter	-1.13836	2.69e-18
PA1159	-	cold-shock protein	-1.14087	7.6e-11
PA4293	pprA	two-component sensor PprA	-1.14331	1.65e-13
PA2933	-	major facilitator superfamily transporter	-1.14768	0.000132497
PA1796.1			-1.1516	5.25e-14
PA3940	-	DNA binding protein	-1.1536	2.7e-10
PA1538	-	flavin-containing monooxygenase	-1.15451	6.3e-10
PA4299	tadD	type II secretion system protein TadD	-1.15698	0.000396531
PA1542	-	hypothetical protein	-1.16407	5.7e-07
PA0478	-	N-acetyltransferase	-1.16495	0.000908396
PA2143	-	hypothetical protein	-1.16935	0.0040307
PA2971	-	hypothetical protein	-1.18067	4.32e-16
PA0905.2			-1.18815	3.65e-14
PA3553	arnC	undecaprenyl-phosphate 4-deoxy-4-formamido-L-arabinose transferase	-1.19339	9.04e-10
PA3183	zwf	glucose-6-phosphate 1-dehydrogenase	-1.19757	1.45e-19
PA2174	-	hypothetical protein	-1.20123	6.36e-06
PA3629	adhC	alcohol dehydrogenase	-1.21976	8.25e-18
PA4297	tadG	hypothetical protein	-1.23753	4.41e-09
PA1735	-	hypothetical protein	-1.24464	1.63e-07
PA5360	phoB	two-component response regulator PhoB	-1.2479	9.79e-13
PA3894	-	hypothetical protein	-1.24957	1.34e-05
PA1333	-	hypothetical protein	-1.25135	2.14e-17
PA3425	-	hypothetical protein	-1.25557	0.000173464
PA1042	-	hypothetical protein	-1.25588	0.0102461
PA4622	-	major facilitator superfamily transporter	-1.2731	0.000265712
PA4294	-	hypothetical protein	-1.29334	1.09e-11
PA4651	-	pili assembly chaperone	-1.29633	0.000295454
PA3221	csaA	molecular chaperone CsaA	-1.29886	0.000137398
PA2365	-	hypothetical protein	-1.30225	2.93e-08
PA4364	-	hypothetical protein	-1.32683	1e-07
PA2659	-	hypothetical protein	-1.3366	7.35e-12
PA4573	-	hypothetical protein	-1.34026	1.91e-16
PA2487	-	hypothetical protein	-1.34543	0.000573114
PA3556	arnT	4-amino-4-deoxy-L-arabinose lipid A transferase	-1.35506	1.94e-07
PA1743	-	hypothetical protein	-1.43838	0.00964252
PA4301	tadB	type II secretion system protein TadB	-1.4853	3.08e-06
PA3424	-	hypothetical protein	-1.50317	1.6e-14
PA4582	-	hypothetical protein	-1.50641	1.42e-14
PA4637a	-	hypothetical protein	-1.51303	3.31e-32
PA2758	-	transcriptional regulator	-1.54572	1.41e-20
PA2428	-	hypothetical protein	-1.56575	2.16e-08
PA4583	-	hypothetical protein	-1.57288	1.14e-15
PA5369	pstS	phosphate ABC transporter substrate-binding protein	-1.58457	1.02e-24
PA1289	-	hypothetical protein	-1.62336	1.93e-18
PA1744	-	hypothetical protein	-1.62615	0.00516076
PA3555	arnD	4-deoxy-4-formamido-L-arabinose- phosphoundecaprenol deformylase ArnD	-1.63572	1.21e-09
PA4623	-	hypothetical protein	-1.63894	3.57e-19
PA3554	arnA	bifunctional UDP-glucuronic acid decarboxylase/UDP-4-amino-4-deoxy-L-arabinose formyltransferase	-1.65549	3.79e-05
PA4302	tadA	ATPase TadA	-1.65804	3.22e-09
PA1942	-	hypothetical protein	-1.66764	3.51e-30
PA2379	-	oxidoreductase	-1.72677	1.35e-13
PA2932	morB	morphinone reductase	-1.74187	1.46e-24
PA4305	rcpC	hypothetical protein	-1.75552	5.7e-28
PA2759	-	hypothetical protein	-1.7863	4.42e-38
PA4304	rcpA	type II/III secretion system protein	-1.81129	7.43e-20
PA4296	pprB	two-component response regulator PprB	-1.84046	1.72e-45
PA2935	-	hypothetical protein	-1.85808	0.036351
PA2486	-	hypothetical protein	-1.86886	4.42e-15
PA3230	-	hypothetical protein	-1.92286	1.86e-34
PA2274	-	hypothetical protein	-1.96145	0.00497001
PA0320	-	hypothetical protein	-1.97086	8.87e-07
PA4881	-	hypothetical protein	-2.02013	2.37e-44
PA2378	-	aldehyde dehydrogenase	-2.03911	1.88e-44
PA0529	-	hypothetical protein	-2.29734	1e-35
PA4507	-	hypothetical protein	-2.37616	2.33e-41
PA3229	-	hypothetical protein	-2.43489	2.92e-70
PA2494	mexF	resistance-nodulation-cell division (RND) multidrug efflux transporter MexF	-2.44018	2.89e-72
PA4306	flp	type IVb pilin Flp	-2.45235	1.64e-51
PA2495	oprN	multidrug efflux outer membrane protein OprN	-2.46213	2.73e-62
PA3381	-	transcriptional regulator	-2.6017	0.00809257
PA1970	-	hypothetical protein	-2.65364	2.11e-55
PA2493	mexE	resistance-nodulation-cell division (RND) multidrug efflux membrane fusion protein MexE	-2.78947	6.41e-61
PA1127	-	oxidoreductase	-2.82515	7.32e-52
PA4298	-	hypothetical protein	-3.04023	0.000311126
PA1137	-	oxidoreductase	-3.39339	3.66e-132
PA4581.1			-3.50238	1.16e-128
PA2027	-	hypothetical protein	-3.5884	4.1e-09
We considered genes with fold change ≥2.0 with P value ≤0.05 as statistically significant in the performed RNA-seq analysis. The P. aeruginosa PAO1 reference geneome (NC_002516.2) was used for the analysis. The differentially expression level in the LasR-RpoA* mutant was relative to that in the LasR-null mutant.
