# Supplementary material for: New Evolutionary Insights into RpoA: A Novel Quorum Sensing Reprograming Factor in Pseudomonas aeruginosa
Source: Mol Biol Evol. 2023 Sep 14;40(10):msad203. doi: 10.1093/molbev/msad203 (PMC10566545; doi:10.1093/molbev/msad203)
Supplement: msad203_Supplementary_Data [file msad203_supplementary_data.zip › Table S5.xlsx]

## Sheet: Table S4
Table S4. Genes differentially expressed in the LasR-RpoA mutant compared to the LasR-null mutant.
LocusTag	Gene	Function	log2FoldChange	P value
PA2412	-	hypothetical protein	4.42591	2.62e-11
PA2411	-	thioesterase	4.32324	1.98e-28
PA4865	ureA	urease subunit gamma	2.89803	0.00233772
PA2386	pvdA	L-ornithine N5-oxygenase	2.87079	5.86e-40
PA2424	pvdL	peptide synthase	2.82013	1.92e-75
PA2413	pvdH	diaminobutyrate--2-oxoglutarate aminotransferase	2.58045	2.36e-25
PA2425	pvdG	pyoverdine biosynthesis protein PvdG	2.50622	1.41e-07
PA2427	-	hypothetical protein	2.16948	5.55e-07
PA2132	cupA5	chaperone CupA5	2.14034	0.0069904
PA1000	pqsE	thioesterase PqsE	2.04767	1.11e-18
PA4141	-	hypothetical protein	1.97576	1.23e-29
PA1001	phnA	anthranilate synthase component I	1.94994	1.13e-05
PA2399	pvdD	pyoverdine synthetase D	1.90844	2.29e-41
PA0999	pqsD	3-oxoacyl-ACP synthase	1.82012	2.89e-16
PA4867	ureB	urease subunit beta	1.81829	0.00503175
PA0997	pqsB	hypothetical protein	1.78847	0.00101859
PA0996	pqsA	anthranilate--CoA ligase	1.78794	7.47e-06
PA2385	pvdQ	acyl-homoserine lactone acylase PvdQ	1.7844	1.96e-13
PA2426	pvdS	extracytoplasmic-function sigma-70 factor	1.74469	8.57e-05
PA3449	-	hypothetical protein	1.72681	0.00774219
PA2393	-	dipeptidase	1.72535	8.32e-09
PA2395	pvdO	pyoverdine biosynthesis protein PvdO	1.67298	1.28e-06
PA1195	-	hypothetical protein	1.59827	3.63e-11
PA0998	pqsC	hypothetical protein	1.57163	3.42e-09
PA0072	-	hypothetical protein	1.50381	2.82e-05
PA2402	-	peptide synthase	1.50104	2.63e-32
PA0070	-	hypothetical protein	1.48313	3.83e-19
PA2400	pvdJ	pyoverdine biosynthesis protein PvdJ	1.48002	4.47e-25
PA2392	pvdP	pyoverdine biosynthesis protein PvdP	1.47446	6.21e-10
PA2129	cupA2	chaperone CupA2	1.46989	0.0008992
PA0083	-	hypothetical protein	1.43928	0.000130292
PA0227	-	CoA transferase subunit B	1.4036	2.03e-05
PA2391	opmQ	hypothetical protein	1.36677	2.32e-06
PA4147	acoR	transcriptional regulator AcoR	1.36422	1.43e-21
PA5153	-	amino acid ABC transporter substrate-binding protein	1.31416	6.33e-17
PA0887	acsA	acetyl-CoA synthetase	1.30763	1.51e-22
PA2128	cupA1	fimbrial subunit CupA1	1.27001	2.08e-11
PA4864	ureD	urease accessory protein	1.26298	0.00271152
PA2013	liuC	gamma-carboxygeranoyl-CoA hydratase	1.26287	5.92e-08
PA2729	-	hypothetical protein	1.25848	2.58e-05
PA0818	-	hypothetical protein	1.24995	0.0112636
PA0085	hcp1	protein secretion apparatus assembly protein	1.2378	2.29e-11
PA2001	atoB	acetyl-CoA acetyltransferase	1.23494	4.62e-17
PA0084	-	hypothetical protein	1.23124	1.3e-08
PA3205	-	hypothetical protein	1.21297	9.51e-12
PA3727	-	hypothetical protein	1.20287	0.0068019
PA0882	-	hypothetical protein	1.19573	0.00161906
PA4866	-	hypothetical protein	1.18407	0.0263759
PA0170	-	hypothetical protein	1.16766	0.0320362
PA1806	fabI	NADH-dependent enoyl-ACP reductase	1.16011	2.45e-06
PA4128	-	2,4-dihydroxyhept-2-ene-1,7-dioic acid aldolase	1.15129	0.00386366
PA1155	nrdB	ribonucleotide-diphosphate reductase subunit beta	1.14231	1.43e-12
PA0076	-	hypothetical protein	1.12372	0.0090837
PA2531	-	aminotransferase	1.1214	0.000868022
PA2389	pvdR	pyoverdine biosynthesis protein PvdR	1.12028	2.06e-05
PA2390	pvdT	pyoverdine biosynthesis protein PvdT	1.10899	2.37e-06
PA1123	-	hypothetical protein	1.10692	2.24e-11
PA0226	-	CoA transferase subunit A	1.1045	6.76e-05
PA1482	ccmH	cytochrome c-type biogenesis protein CcmH	1.10291	0.000340606
PA3775	-	hypothetical protein	1.09588	0.0113554
PA3790	oprC	copper transport outer membrane porin OprC	1.08694	3.7e-16
PA0881	-	hypothetical protein	1.07891	0.00875594
PA4908	-	ornithine cyclodeaminase	1.07603	1.87e-05
PA0416	chpD	transcriptional regulator	1.07528	0.00101306
PA2408	-	ABC transporter ATP-binding protein	1.07069	0.00360973
PA1978	-	glycerol metabolism activator	1.06682	0.00240982
PA2000	dhcB	dehydrocarnitine CoA transferase subunit B	1.06442	1.23e-08
PA0391	-	hypothetical protein	1.06203	1.77e-15
PA5155	-	amino acid ABC transporter permease	1.05895	0.015769
PA2410	-	hypothetical protein	1.05761	7.22e-05
PA0417	chpE	chemotactic transduction protein ChpE	1.05682	0.00625891
PA3038	-	porin	1.05499	5.44e-14
PA0028	-	hypothetical protein	1.05133	0.0104176
PA3476	rhlI	acyl-homoserine-lactone synthase	1.04178	0.000670647
PA5098	hutH	histidine ammonia-lyase	1.03967	1.66e-07
PA2394	pvdN	pyoverdine biosynthesis protein PvdN	1.03649	0.000521533
PA0087	-	hypothetical protein	1.03447	0.0477616
PA2328	-	hypothetical protein	1.03412	0.000897683
PA2003	bdhA	3-hydroxybutyrate dehydrogenase	1.03312	2.15e-12
PA0883	-	acyl-CoA lyase subunit beta	1.02908	0.0266049
PA1807	-	ABC transporter ATP-binding protein	1.02266	1.44e-05
PA0073	-	ABC transporter ATP-binding protein	1.01979	0.0208967
PA4224	pchG	pyochelin biosynthetic protein PchG	1.01936	4.72e-09
PA2553	-	acyl-CoA thiolase	1.01665	0.00725545
PA4714	-	hypothetical protein	1.00739	2.68e-09
PA0414	chpB	methylesterase	1.00592	1.55e-06
PA3824.1			-1.00146	3.69e-06
PA0776	-	hypothetical protein	-1.00248	0.00251439
PA1423	bdlA	biofilm dispersion protein	-1.00395	3.39e-12
PA2446	gcvH2	glycine cleavage system protein H	-1.01544	6e-08
PA1494	-	hypothetical protein	-1.01636	1.4e-08
PA0905.1			-1.02271	2.52e-13
PA0057	-	hypothetical protein	-1.03318	0.0360434
PA4506	-	peptide ABC transporter ATP-binding protein	-1.03619	3.38e-09
PA5367	pstA	phosphate ABC transporter permease	-1.03755	8.2e-08
PA0731	-	hypothetical protein	-1.05956	9.88e-09
PA2845	-	hypothetical protein	-1.0605	0.00059831
PA1332	-	hypothetical protein	-1.0705	2.78e-12
PA2711	-	spermidine/putrescine-binding protein	-1.08269	2.47e-05
PA4300	tadC	type II secretion system protein TadC	-1.08766	0.000566335
PA4354	-	hypothetical protein	-1.08894	1.52e-05
PA3720	-	hypothetical protein	-1.08911	4.33e-06
PA2937	-	hypothetical protein	-1.09223	1.29e-13
PA1136	-	transcriptional regulator	-1.10012	8.91e-10
PA3584	glpD	glycerol-3-phosphate dehydrogenase	-1.11149	0.000970163
PA1342	-	ABC transporter	-1.13836	2.69e-18
PA1159	-	cold-shock protein	-1.14087	7.6e-11
PA4293	pprA	two-component sensor PprA	-1.14331	1.65e-13
PA2933	-	major facilitator superfamily transporter	-1.14768	0.000132497
PA1796.1			-1.1516	5.25e-14
PA3940	-	DNA binding protein	-1.1536	2.7e-10
PA1538	-	flavin-containing monooxygenase	-1.15451	6.3e-10
PA4299	tadD	type II secretion system protein TadD	-1.15698	0.000396531
PA1542	-	hypothetical protein	-1.16407	5.7e-07
PA0478	-	N-acetyltransferase	-1.16495	0.000908396
PA2143	-	hypothetical protein	-1.16935	0.0040307
PA2971	-	hypothetical protein	-1.18067	4.32e-16
PA0905.2			-1.18815	3.65e-14
PA3553	arnC	undecaprenyl-phosphate 4-deoxy-4-formamido-L-arabinose transferase	-1.19339	9.04e-10
PA3183	zwf	glucose-6-phosphate 1-dehydrogenase	-1.19757	1.45e-19
PA2174	-	hypothetical protein	-1.20123	6.36e-06
PA3629	adhC	alcohol dehydrogenase	-1.21976	8.25e-18
PA4297	tadG	hypothetical protein	-1.23753	4.41e-09
PA1735	-	hypothetical protein	-1.24464	1.63e-07
PA5360	phoB	two-component response regulator PhoB	-1.2479	9.79e-13
PA3894	-	hypothetical protein	-1.24957	1.34e-05
PA1333	-	hypothetical protein	-1.25135	2.14e-17
PA3425	-	hypothetical protein	-1.25557	0.000173464
PA1042	-	hypothetical protein	-1.25588	0.0102461
PA4622	-	major facilitator superfamily transporter	-1.2731	0.000265712
PA4294	-	hypothetical protein	-1.29334	1.09e-11
PA4651	-	pili assembly chaperone	-1.29633	0.000295454
PA3221	csaA	molecular chaperone CsaA	-1.29886	0.000137398
PA2365	-	hypothetical protein	-1.30225	2.93e-08
PA4364	-	hypothetical protein	-1.32683	1e-07
PA2659	-	hypothetical protein	-1.3366	7.35e-12
PA4573	-	hypothetical protein	-1.34026	1.91e-16
PA2487	-	hypothetical protein	-1.34543	0.000573114
PA3556	arnT	4-amino-4-deoxy-L-arabinose lipid A transferase	-1.35506	1.94e-07
PA1743	-	hypothetical protein	-1.43838	0.00964252
PA4301	tadB	type II secretion system protein TadB	-1.4853	3.08e-06
PA3424	-	hypothetical protein	-1.50317	1.6e-14
PA4582	-	hypothetical protein	-1.50641	1.42e-14
PA4637a	-	hypothetical protein	-1.51303	3.31e-32
PA2758	-	transcriptional regulator	-1.54572	1.41e-20
PA2428	-	hypothetical protein	-1.56575	2.16e-08
PA4583	-	hypothetical protein	-1.57288	1.14e-15
PA5369	pstS	phosphate ABC transporter substrate-binding protein	-1.58457	1.02e-24
PA1289	-	hypothetical protein	-1.62336	1.93e-18
PA1744	-	hypothetical protein	-1.62615	0.00516076
PA3555	arnD	4-deoxy-4-formamido-L-arabinose- phosphoundecaprenol deformylase ArnD	-1.63572	1.21e-09
PA4623	-	hypothetical protein	-1.63894	3.57e-19
PA3554	arnA	bifunctional UDP-glucuronic acid decarboxylase/UDP-4-amino-4-deoxy-L-arabinose formyltransferase	-1.65549	3.79e-05
PA4302	tadA	ATPase TadA	-1.65804	3.22e-09
PA1942	-	hypothetical protein	-1.66764	3.51e-30
PA2379	-	oxidoreductase	-1.72677	1.35e-13
PA2932	morB	morphinone reductase	-1.74187	1.46e-24
PA4305	rcpC	hypothetical protein	-1.75552	5.7e-28
PA2759	-	hypothetical protein	-1.7863	4.42e-38
PA4304	rcpA	type II/III secretion system protein	-1.81129	7.43e-20
PA4296	pprB	two-component response regulator PprB	-1.84046	1.72e-45
PA2935	-	hypothetical protein	-1.85808	0.036351
PA2486	-	hypothetical protein	-1.86886	4.42e-15
PA3230	-	hypothetical protein	-1.92286	1.86e-34
PA2274	-	hypothetical protein	-1.96145	0.00497001
PA0320	-	hypothetical protein	-1.97086	8.87e-07
PA4881	-	hypothetical protein	-2.02013	2.37e-44
PA2378	-	aldehyde dehydrogenase	-2.03911	1.88e-44
PA0529	-	hypothetical protein	-2.29734	1e-35
PA4507	-	hypothetical protein	-2.37616	2.33e-41
PA3229	-	hypothetical protein	-2.43489	2.92e-70
PA2494	mexF	resistance-nodulation-cell division (RND) multidrug efflux transporter MexF	-2.44018	2.89e-72
PA4306	flp	type IVb pilin Flp	-2.45235	1.64e-51
PA2495	oprN	multidrug efflux outer membrane protein OprN	-2.46213	2.73e-62
PA3381	-	transcriptional regulator	-2.6017	0.00809257
PA1970	-	hypothetical protein	-2.65364	2.11e-55
PA2493	mexE	resistance-nodulation-cell division (RND) multidrug efflux membrane fusion protein MexE	-2.78947	6.41e-61
PA1127	-	oxidoreductase	-2.82515	7.32e-52
PA4298	-	hypothetical protein	-3.04023	0.000311126
PA1137	-	oxidoreductase	-3.39339	3.66e-132
PA4581.1			-3.50238	1.16e-128
PA2027	-	hypothetical protein	-3.5884	4.1e-09
We considered genes with fold change ≥2.0 with P value ≤0.05 as statistically significant in the performed RNA-seq analysis. The P. aeruginosa PAO1 reference geneome (NC_002516.2) was used for the analysis. The differentially expression level in the LasR-RpoA* mutant was relative to that in the LasR-null mutant.

## Sheet: Table S5
Table S5. Genes differentially expressed in the LasR-MexT mutant compared to the LasR-null mutant.
LocusTag	Gene	Function	log2 fold change	P value
PA2408	-	ABC transporter ATP-binding protein	-1.28513	0.0490326
PA3507	-	short-chain dehydrogenase	-1.40858	0.0488471
PA1905	phzG2	"pyridoxamine 5'-phosphate oxidase"	1.67426	0.0475854
PA3379	-	carbon-phosphorus lyase complex subunit	-1.8719	0.0471632
PA3448	-	ABC transporter permease	-1.45983	0.0452799
PA2209	-	hypothetical protein	-1.40514	0.0447783
PA2132	cupA5	chaperone CupA5	-1.6848	0.0441263
PA3543	algK	alginate biosynthesis protein AlgK	-1.07122	0.0440509
PA1704	pcrR	transcriptional regulator PcrR	-2.04984	0.0437258
PA4903	-	major facilitator superfamily transporter	-1.11889	0.0416345
PA1267	-	hypothetical protein	-1.12184	0.040057
PA4214	phzE1	phenazine biosynthesis protein PhzE	5.48011	0.0397742
PA2256	pvcC	paerucumarin biosynthesis protein PvcC	-1.14218	0.038256
PA1143	-	hypothetical protein	-1.61222	0.0374016
PA0693	exbB2	transporter ExbB	-1.07117	0.0373917
PA1962	azoR2	FMN-dependent NADH-azoreductase	-1.3063	0.0355661
PA5294	-	multidrug efflux protein NorA	-1.00939	0.0353074
PA0072	-	hypothetical protein	-2.53318	0.0349635
PA1924	-	hypothetical protein	-2.36305	0.0349618
PA2531	-	aminotransferase	-1.01761	0.0348698
PA0687	-	type II secretion system protein	-1.29087	0.0346317
PA1300	-	ECF subfamily sigma-70 factor	-1.19978	0.033994
PA1894	-	hypothetical protein	1.46174	0.0321666
PA4818	-	hypothetical protein	-1.32003	0.0321148
PA3376	-	phosphonate C-P lyase system protein PhnK	-1.32643	0.0317167
PA0678	-	HxcU pseudopilin	-2.23162	0.0315152
PA0151	-	TonB-dependent receptor	-1.00271	0.030124
PA2077	-	hypothetical protein	-1.05054	0.0295866
PA0197	tonB2	transporter TonB	-1.52023	0.029336
PA0480	-	3-oxoadipate enol-lactonase	-1.24894	0.029296
PA0524	norB	nitric oxide reductase subunit B	1.13042	0.0291097
PA1620	-	hypothetical protein	-1.40331	0.0281437
PA1952	-	hypothetical protein	-1.21828	0.0281197
PA0238	-	hypothetical protein	-1.05153	0.0279406
PA3445	-	hypothetical protein	1.0506	0.0264128
PA3592	-	hypothetical protein	-1.81463	0.024719
PA1412	-	hypothetical protein	-1.03831	0.0242088
PA1922	-	TonB-dependent receptor	-1.31843	0.0237635
PA0058	-	hypothetical protein	-1.40423	0.0234962
PA1499	-	hypothetical protein	-1.40786	0.0233021
PA1743	-	hypothetical protein	-2.23102	0.0231608
PA2090	-	hypothetical protein	-1.51842	0.0222422
PA3926	-	major facilitator superfamily transporter	-1.20112	0.0215967
PA4836	-	hypothetical protein	-1.68702	0.0212458
PA0674	vreA	hypothetical protein	-1.09916	0.020831
PA3561	fruK	1-phosphofructokinase	-1.00328	0.0206873
PA3393	nosD	copper-binding periplasmic protein	-1.3276	0.0202896
PA5387	cdhC	carnitine dehydrogenase	-2.20124	0.0201605
PA1240	-	enoyl-CoA hydratase	-1.5202	0.0195724
PA4188	-	hypothetical protein	-1.57209	0.0194346
PA2922	-	hydrolase	-1.4077	0.0189434
PA3773	-	hypothetical protein	-1.62917	0.0187091
PA2333	-	sulfatase	-1.15221	0.0185338
PA2138	-	multifunctional non-homologous end joining protein LigD	-1.06519	0.0175865
PA3405	hasE	metalloprotease secretion protein	-1.89291	0.0174448
PA1266	-	oxidoreductase	-1.14788	0.017399
PA4882	-	hypothetical protein	-1.43715	0.0168903
PA2075	-	hypothetical protein	-1.07821	0.0165811
PA2112	-	hypothetical protein	-1.29509	0.0165738
PA2385	pvdQ	acyl-homoserine lactone acylase PvdQ	-1.17907	0.0165533
PA1904	phzF2	trans-2,3-dihydro-3-hydroxyanthranilate isomerase	5.86495	0.016387
PA4144	-	hypothetical protein	-1.36501	0.015935
PA2315	-	hypothetical protein	-1.34802	0.0154673
PA3914	moeA1	molybdenum cofactor biosynthesis protein A	-1.28318	0.0151125
PA0222	-	hypothetical protein	-1.71936	0.0150719
PA0699	-	PpiC-type peptidyl-prolyl cis-trans isomerase	-1.34929	0.0147226
PA0185	-	ABC transporter permease	-1.28133	0.0145062
PA4189	-	aldehyde dehydrogenase	-1.32	0.0144561
PA0166	-	transporter	-1.01807	0.0140904
PA0682	-	HxcX atypical pseudopilin	-1.88126	0.0139455
PA0686	-	type II secretion system protein HxcR	-1.48984	0.0139049
PA4860	-	ABC transporter permease	-1.772	0.0134059
PA2051	-	transmembrane sensor	-1.24357	0.0133079
PA4096	-	major facilitator superfamily transporter	-2.0782	0.013006
PA1262	-	major facilitator superfamily transporter	-1.32424	0.0129388
PA3939	-	hypothetical protein	-1.15924	0.0127456
PA2060	-	ABC transporter permease	-2.20281	0.0127016
PA1301	-	transmembrane sensor	-1.56032	0.0126062
PA5400	-	electron transfer flavoprotein subunit alpha	-1.17391	0.0126036
PA4819	-	glycosyl transferase family protein	-2.00894	0.0125293
PA4901	mdlC	benzoylformate decarboxylase	-1.44314	0.0117973
PA2356	msuD	methanesulfonate monooxygenase	-2.02655	0.0114713
PA0136	-	ABC transporter ATP-binding protein	-1.22906	0.0111884
PA1985	pqqA	coenzyme PQQ synthesis protein A	1.05291	0.0109911
PA2346	-	hypothetical protein	-1.47675	0.0105039
PA3776	-	transcriptional regulator	-1.39104	0.010429
PA2347	-	hypothetical protein	-1.37128	0.0103051
PA1955	-	hypothetical protein	-1.95208	0.00998632
PA2522	czcC	outer membrane protein CzcC	-1.66006	0.00997261
PA2913	-	hypothetical protein	-1.59993	0.00986122
PA3284	-	hypothetical protein	-1.2698	0.00912531
PA1635	kdpC	potassium-transporting ATPase subunit C	-2.19354	0.00903597
PA2355	-	FMNH2-dependent monooxygenase	-1.73104	0.00877469
PA2257	pvcD	paerucumarin biosynthesis protein PvcD	-2.01269	0.00876874
PA2509	catB	muconate cycloisomerase I	-1.32482	0.00844954
PA1346	-	hypothetical protein	-1.66102	0.00833875
PA1279	cobU	nicotinate-nucleotide--dimethylbenzimidazole phosphoribosyltransferase	-1.08996	0.00831017
PA1329	-	hypothetical protein	-2.70267	0.00824557
PA2329	-	ABC transporter ATP-binding protein	1.01241	0.00788389
PA1228	-	hypothetical protein	-1.25449	0.00769944
PA3749	-	major facilitator superfamily transporter	-1.09766	0.0073951
PA4098	-	short-chain dehydrogenase	-1.8441	0.00739116
PA0683	-	type II secretion system protein	-1.88583	0.00722476
PA0192	-	TonB-dependent receptor	-1.4442	0.00719524
PA4895	-	transmembrane sensor	-1.74931	0.007175
PA0049	-	hypothetical protein	-1.29254	0.00711307
PA0613	-	hypothetical protein	1.01402	0.00694304
PA4900	-	major facilitator superfamily transporter	-1.44721	0.00691727
PA2325	-	hypothetical protein	-1.94473	0.00663724
PA0219	-	aldehyde dehydrogenase	-1.4259	0.00659379
PA2837	-	hypothetical protein	-1.51924	0.00654251
PA2295	-	ABC transporter permease	-2.27154	0.00645423
PA2932	morB	morphinone reductase	-1.58436	0.00627549
PA3404	-	hypothetical protein	-1.4328	0.00601351
PA2087	-	hypothetical protein	-2.41233	0.00600122
PA2328	-	hypothetical protein	1.0362	0.00595497
PA1898	qscR	quorum-sensing control repressor	1.15861	0.00593173
PA2343	mtlY	xylulose kinase	-1.15123	0.00574516
PA1313	-	major facilitator superfamily transporter	-1.67543	0.00571029
PA4354	-	hypothetical protein	-1.71056	0.00555883
PA0494	-	acetyl-CoA carboxylase biotin carboxylase subunit	-1.29776	0.00527437
PA3509	-	hydrolase	-1.64119	0.00523644
PA5353	glcF	glycolate oxidase iron-sulfur subunit	-1.55642	0.005082
PA2593	qteE	quorum threshold expression protein QteE	1.55764	0.00507004
PA2314	-	major facilitator superfamily transporter	-1.49043	0.00501321
PA5431	-	transcriptional regulator	-1.19559	0.00480661
PA1903	phzE2	phenazine biosynthesis protein PhzE	4.51646	0.00477184
PA1265	-	hypothetical protein	-2.07623	0.00405443
PA4355	-	major facilitator superfamily transporter	-1.19976	0.00398621
PA1017	pauA	pimeloyl-CoA synthetase	-1.18352	0.00398221
PA1352	-	hypothetical protein	-1.91254	0.0038386
PA4824	-	hypothetical protein	-2.1536	0.00367335
PA0150	-	transmembrane sensor	-1.32623	0.00358768
PA2091	-	hypothetical protein	-2.06549	0.00345812
PA0433	-	hypothetical protein	-1.08415	0.00330155
PA3774	-	acetylpolyamine aminohydrolase	-1.99759	0.00326836
PA0117	-	short-chain dehydrogenase	-1.90743	0.00325137
PA4892	ureF	urease accessory protein UreF	-1.7895	0.00306493
PA3329	-	hypothetical protein	2.80433	0.00296463
PA4192	-	ABC transporter ATP-binding protein	-2.57472	0.0029076
PA2293	-	hypothetical protein	-2.07723	0.0026977
PA5144	-	hypothetical protein	-1.57307	0.00257974
PA2124	-	dehydrogenase	-1.45238	0.00256427
PA4980	-	enoyl-CoA hydratase	-1.74481	0.00251875
PA3591	-	enoyl-CoA hydratase	-2.95379	0.0022061
PA4622	-	major facilitator superfamily transporter	-1.18604	0.00220472
PA1657	-	hypothetical protein	1.70857	0.00201936
PA2472	-	major facilitator superfamily transporter	-1.56006	0.00196296
PA3063	pelB	pellicle/biofilm biosynthesis protein PelB	-1.50372	0.00195564
PA1231	-	hypothetical protein	-2.40323	0.00187889
PA2324	-	hypothetical protein	-1.93665	0.00186261
PA2903	cobJ	precorrin-3 methylase CobJ	-1.01674	0.0016857
PA2487	-	hypothetical protein	-2.11096	0.00162729
PA1658	-	hypothetical protein	1.05373	0.00156277
PA0273	-	major facilitator superfamily transporter	-2.20712	0.00119954
PA5386	cdhA	3-hydroxybutyryl-CoA dehydrogenase	-2.62766	0.00114872
PA0883	-	acyl-CoA lyase subunit beta	-1.1068	0.00112413
PA1232	-	hypothetical protein	-1.53606	0.00108563
PA1250	aprI	alkaline proteinase inhibitor AprI	1.19138	0.00102213
PA0021	-	hypothetical protein	-1.48117	0.00102022
PA3589	-	acetyl-CoA acetyltransferase	-2.43845	0.000923673
PA1901	phzC2	phenazine biosynthesis protein PhzC	1.8678	0.000916802
PA2490	-	hypothetical protein	-1.43675	0.00088064
PA3446	-	NAD(P)H-dependent FMN reductase	1.35665	0.000878622
PA3521	-	hypothetical protein	-1.81427	0.000764205
PA2217	-	aldehyde dehydrogenase	-1.52183	0.000691068
PA3409	-	transmembrane sensor	-1.78876	0.000687949
PA0695	-	hypothetical protein	-3.45877	0.000678908
PA3520	-	hypothetical protein	1.71067	0.000663579
PA4160	fepD	ferric enterobactin transporter FepD	-2.41076	0.00059828
PA4977	aruI	hypothetical protein	-1.3703	0.000573025
PA0523	norC	nitric oxide reductase subunit C	2.95268	0.000408932
PA2587	pqsH	2-heptyl-3-hydroxy-4(1H)-quinolone synthase	1.01382	0.000350312
PA2110	-	hypothetical protein	-2.14333	0.000346791
PA1908	-	major facilitator superfamily transporter	-2.40991	0.000323675
PA1270	-	hypothetical protein	-1.80429	0.000321148
PA4814	fadH2	2,4-dienoyl-CoA reductase	-1.90864	0.000320215
PA2588	-	transcriptional regulator	1.40939	0.000301794
PA2933	-	major facilitator superfamily transporter	-2.14136	0.000291064
PA4097	-	alcohol dehydrogenase	-2.61709	0.000227576
PA1867	xphA	type VI pilus biosynthesis protein	-2.58095	0.00021641
PA0434	-	hypothetical protein	-1.02999	0.000196678
PA2570	lecA	PA-I galactophilic lectin	2.36178	0.000177133
PA2068	-	major facilitator superfamily transporter	1.8654	0.000168597
PA2069	-	carbamoyl transferase	2.80229	0.000127791
PA1899	phzA2	phenazine biosynthesis protein PhzA	3.19761	0.000122795
PA0881	-	hypothetical protein	-1.27799	0.000112725
PA3555	arnD	4-deoxy-4-formamido-L-arabinose- phosphoundecaprenol deformylase ArnD	-1.74516	9.6e-05
PA3328	-	FAD-dependent monooxygenase	4.23586	7.55e-05
PA0882	-	hypothetical protein	-1.15675	7.46e-05
PA0921	-	hypothetical protein	1.22007	5.78e-05
PA4216	phzG1	"pyridoxamine 5'-phosphate oxidase"	2.06158	3.88e-05
PA0435	-	hypothetical protein	-1.60009	2.48e-05
PA4207	mexI	resistance-nodulation-cell division (RND) efflux transporter	1.41718	2.27e-05
PA3330	-	short-chain dehydrogenase	4.12313	1.71e-05
PA5384	-	lipolytic protein	-4.1513	1.23e-05
PA4206	mexH	resistance-nodulation-cell division (RND) efflux membrane fusion protein	1.73989	9.52e-06
PA1216	-	hypothetical protein	2.23283	7.81e-06
PA0572	-	hypothetical protein	1.01465	7.36e-06
PA2304	ambC	protein AmbC	1.74054	6.88e-06
PA2565	-	hypothetical protein	2.44615	3.05e-06
PA3186	oprB	porin B	1.0392	1.72e-06
PA1864	-	transcriptional regulator	1.10172	1.16e-06
PA2563	-	sulfate transporter	1.10906	9.1e-07
PA4210	phzA1	phenazine biosynthesis protein	3.9784	7.29e-07
PA3325	-	hypothetical protein	1.52301	4.24e-07
PA3734	-	hypothetical protein	1.81913	2.48e-07
PA0200	-	hypothetical protein	1.18884	4.19e-08
PA3327	-	non-ribosomal peptide synthetase	3.22752	2.61e-08
PA3336	-	major facilitator superfamily transporter	1.1004	1.88e-08
PA4356	xenB	xenobiotic reductase	-1.03476	1.84e-08
PA3974	ladS	lost adherence sensor LadS	1.0298	9.91e-09
PA2330	-	hypothetical protein	1.27873	8.25e-09
PA0123	-	transcriptional regulator	1.38607	4.31e-09
PA2811	-	ABC transporter permease	-1.60353	4.09e-09
PA2303	ambD	protein AmbD	2.68303	1.18e-09
PA3554	arnA	bifunctional UDP-glucuronic acid decarboxylase/UDP-4-amino-4-deoxy-L-arabinose formyltransferase	-1.03664	1.09e-09
PA3475	pheC	cyclohexadienyl dehydratase	1.5628	7.64e-10
PA4078	-	nonribosomal peptide synthetase	1.40675	7.37e-10
PA4127	hpcG	2-oxo-hepta-3-ene-1,7-dioic acid hydratase	2.42834	1.8e-10
PA4212	phzC1	phenazine biosynthesis protein PhzC	3.05433	1.48e-10
PA4205	mexG	hypothetical protein	2.52273	1.19e-10
PA2664	fhp	flavohemoprotein	2.15514	3.13e-11
PA2758	-	transcriptional regulator	-1.76054	1.83e-11
PA1002	phnB	anthranilate synthase component II	1.70339	6.82e-12
PA2274	-	hypothetical protein	3.53386	4.99e-13
PA3022	-	hypothetical protein	1.34468	1.5e-13
PA2444	glyA2	serine hydroxymethyltransferase	-1.6907	1.48e-13
PA2486	-	hypothetical protein	-3.45845	6.56e-14
PA2331	-	hypothetical protein	2.14582	5.68e-14
PA3006	psrA	transcriptional regulator PsrA	-1.44901	4.97e-14
PA2300	chiC	chitinase	2.75819	3.51e-15
PA1656	-	hypothetical protein	1.97653	8.63e-16
PA3477	rhlR	transcriptional regulator RhlR	1.29295	2.43e-16
PA1432	lasI	acyl-homoserine-lactone synthase	1.83424	2.11e-18
PA0958	oprD	porin D	1.28501	1.15e-18
PA2564	-	trans-aconitate 2-methyltransferase	2.21477	5.82e-19
PA2492	mexT	transcriptional regulator MexT	-13.137	1.95e-19
PA3362	-	transporter protein AmiS	2.94915	1.82e-20
PA2591	-	transcriptional regulator	2.80353	5.41e-22
PA2812	-	ABC transporter ATP-binding protein	-1.83731	2.47e-22
PA1332	-	hypothetical protein	-1.51699	1.96e-22
PA1900	phzB2	phenazine biosynthesis protein PhzB	4.74292	1.63e-23
PA1131	-	major facilitator superfamily transporter	2.42833	1.14e-23
PA3334	-	acyl carrier protein	4.81188	3.64e-25
PA3335	-	hypothetical protein	2.852	2.74e-26
PA4134	-	hypothetical protein	4.23744	8.43e-27
PA2592	-	spermidine/putrescine-binding protein	2.50223	4.13e-31
PA3333	fabH2	3-oxoacyl-ACP synthase III	3.71951	6.53e-32
PA3332	-	hypothetical protein	6.04622	4.87e-32
PA4128	-	2,4-dihydroxyhept-2-ene-1,7-dioic acid aldolase	3.51282	3.38e-32
PA0852	cbpD	chitin-binding protein CbpD	2.14928	2.62e-32
PA1333	-	hypothetical protein	-1.88432	4.61e-33
PA5220	-	hypothetical protein	2.65791	3.56e-35
PA2445	gcvP2	glycine dehydrogenase	-1.72991	9.76e-36
PA2193	hcnA	hydrogen cyanide synthase subunit HcnA	4.34979	2.85e-37
PA3478	rhlB	rhamnosyltransferase subunit B	2.57577	2.56e-39
PA2566	-	hypothetical protein	2.70987	1.62e-39
PA2759	-	hypothetical protein	-1.95623	2.15e-40
PA1130	rhlC	rhamnosyltransferase	3.17196	1.32e-42
PA1970	-	hypothetical protein	-4.07387	1.1e-49
PA4209	phzM	phenazine-specific methyltransferase	3.57165	8.38e-50
PA1869	-	acyl carrier protein	3.95841	1.17e-53
PA4211	phzB1	phenazine biosynthesis protein	6.65522	2.05e-55
PA2813	-	glutathione S-transferase	-2.61856	3.67e-58
PA4217	phzS	hypothetical protein	3.00096	2.79e-67
PA2194	hcnB	hydrogen cyanide synthase subunit HcnB	4.04472	9.5e-74
PA4141	-	hypothetical protein	3.82265	2.89e-77
PA3230	-	hypothetical protein	-2.86886	3.79e-82
PA3331	-	cytochrome P450	4.41619	2.5e-87
PA1000	pqsE	thioesterase PqsE	3.41712	2.47e-90
PA0998	pqsC	hypothetical protein	3.14604	2.98e-94
PA2195	hcnC	hydrogen cyanide synthase subunit HcnC	4.12162	2.35e-99
PA0999	pqsD	3-oxoacyl-ACP synthase	3.2983	6.47e-106
PA4623	-	hypothetical protein	-5.67763	3.24e-106
PA0122	-	hypothetical protein	4.72333	2.06e-111
PA3326	-	ATP-dependent Clp protease proteolytic subunit	2.92022	4.16e-113
PA1001	phnA	anthranilate synthase component I	3.45566	5.4e-118
PA0996	pqsA	anthranilate--CoA ligase	2.83107	6.69e-121
PA4129	-	hypothetical protein	4.32698	1.96e-121
PA3476	rhlI	acyl-homoserine-lactone synthase	3.77318	7.77e-122
PA4881	-	hypothetical protein	-7.87217	8.4e-123
PA0997	pqsB	hypothetical protein	3.2656	1.33e-123
PA3479	rhlA	rhamnosyltransferase subunit A	5.16781	4.13e-135
PA1871	lasA	protease LasA	4.64165	7.11e-149
PA1942	-	hypothetical protein	-6.03663	2.83e-149
PA3724	lasB	elastase LasB	4.67039	1.22e-160
PA4131	-	iron-sulfur protein	3.51137	1.75e-162
PA4132	-	hypothetical protein	3.32677	4.88e-165
PA3361	lecB	fucose-binding lectin PA-IIL	6.69256	4.76e-178
PA2491	-	oxidoreductase	-4.1818	7.21e-207
PA2495	oprN	multidrug efflux outer membrane protein OprN	-5.80143	4.51e-260
PA4130	-	sulfite/nitrite reductase	4.25346	5.74e-274
PA2493	mexE	resistance-nodulation-cell division (RND) multidrug efflux membrane fusion protein MexE	-6.877	3.52e-282
PA3229	-	hypothetical protein	-7.03095	0
PA2494	mexF	resistance-nodulation-cell division (RND) multidrug efflux transporter MexF	-5.93134	0
PA4133	-	cbb3-type cytochrome C oxidase subunit I	6.05884	0
We considered genes with fold change ≥2.0 with P value ≤0.05 as statistically significant in the performed RNA-seq analysis. The P. aeruginosa PAO1 reference geneome (NC_002516.2) was used for the analysis. The differentially expression level in the LasR-MexT mutant was relative to that in the LasR-null mutant.
