# Supplementary material for: New Evolutionary Insights into RpoA: A Novel Quorum Sensing Reprograming Factor in Pseudomonas aeruginosa
Source: Mol Biol Evol. 2023 Sep 14;40(10):msad203. doi: 10.1093/molbev/msad203 (PMC10566545; doi:10.1093/molbev/msad203)
Supplement: msad203_Supplementary_Data [file msad203_supplementary_data.zip › Table S6.xlsx]

## Sheet: Table S6
Supplementary Table S6. Oligonucleotides used in this study
ID	Name	Sequence, 5' to 3'
PCR amplification of mexT gene
059	MiniTn7-mexT-F	AGCGAATTCCTGCAGCCCGGGTACGTCGCATCTACGGCGTG
060	MiniTn7-mexT-R	TTCGCGAGGTACCGGGCCCAAGCTTTGACGCCAGAGCACATCCTT
Introducion of point mutation in rpoA
061	PGEX2-rpoA-F2	CTTCTGCAGGTCGACTCTAGAAGCGTCGCGTGTAATAGGAGA
062	PGEX2-rpoA-R2	GGAAATTAATTAAGGTACCGAATTCGTGCTATGAAGCGAAGCGGC
Detection of pGEX-2-based constucts
015	pGEX2-F	GAAATGCCGTATGTTTCCTT
016	pGEX2-R	TCCGCGTTTCCAGACTTTAC
PCR amplification of rpoA gene
063	PJN105-rpoA-F	AGCGAATTCCTGCAGCCCGGGTACGTCGCATCTACGGCGTG
064	PJN105-rpoA-R	CGCGGTGGCGGCCGCTCTAGACGATCAGGCAGTGGCCTTG
Detection of PJN105-based constucts
019	PJN-F	TAATCACGGCAGAAAAGTCC
020	PJN-R	CGATTAAGTTGGGTAACGCC
Deletion of pqsA gene
071	PGEX2-pqsA-up-F	GCATAAATGTAAAGCAAGCTTGAGGCGGGGCGGAGCGCTATC
072	PGEX2-pqsA-up-R	ACAGCCTGAAGACAGAACGTTCCCTCTTCA
073	PGEX2-pqsA-down-F	AACGTTCTGTCTTCAGGCTGTGGGGGTGAAC
074	PGEX2-pqsA-down-R	CGAGCTCGAGCCCGGGGATCCATTCCTGCGCCGGATCACCG
DNA probes used for EMSA
075	PmexE-F	AGTCTCTGAGCCCTCCGGCA
076	PmexE-R	CTTGACTCCGCCAGTCGGTT
077	PmexE-R2	AAAAAACCATGCTTGACTCCGCCAGT
Expression of miniTn7-based mexT and rpoA
078	MiniTn7-rpoA-F	GAAGCTAATTCGATCATGCATCGATCAGGCAGTGGCCTTG
079	MiniTn7-rpoA-R	TCAAGCATGGAACACACTAGTTACGTCGCATCTACGGCGTG
pPROBE-GT containing pqsA promoter or mexE promoter
065	pPROBE-pqsA-F	GGAATTGGGGATCGGAAGCTTGTAGGTGTCCTCTTCGGCAG
066	pPROBE-pqsA-R	CTTTAGTTAGTTAGGGAATTCGACAGAACGTTCCCTCTTCAG
067	pPROBE-mexE-F	GGAATTGGGGATCGGAAGCTTGCCCTCCGGCAGCTACCCGCA
068	pPROBE-mexE-R	CTTTAGTTAGTTAGGGAATTCGCTTGACTCCGCCAGTCGGTT
069	pPROBE detect F1	GTTTTCCCAGTCACGACGTT
070	pPROBE detect R1	GTTGGCCATGGAACAGGTAG
qRT-PCR detection
101	proC-F	CGTCGTGGTCCTGTCGGTCA
102	proC-R	GGCGGCGATGGAGACGATCA
103	mexE-F	GGAACAGTCATCCCACTTCTC
104	mexE-R	CATGCCTTGGGTGGTTTCC
105	mexF-F	GAAGCTCCCGGAAGAAGTG
106	mexF-R	AGCATGTCGTAGCGGTTATC
107	mexT-F	ATGCCTGTCAGTGATCCTATG
108	mexT-R	TCATGGCGTTCCTCGTTTCC
109	rhlI-F	TACCGGCATCAGGTCTTCA
110	rhlI-R	GTTTGCGGATGGTCGAACT
111	pqsA-F	TTCGCTACGGAGTTGCTG
112	pqsA-R	TGAACCAGGGAAAGAACAGG
113	pqsE-F	TCAACTGGATGATGACCTGTG
114	pqsE-R	GGCTGATCCCTCCTTCAAC
